# Supplementary material for: Altered Lipid Moieties and Carbonyls in a Wistar Rat Dietary Model of Subclinical Fatty Liver: Potential Sex-Specific Biomarkers of Early Fatty Liver Disease?
Source: Antioxidants (Basel). 2023 Sep 28;12(10):1808. doi: 10.3390/antiox12101808 (PMC10604774; doi:10.3390/antiox12101808)
Supplement: Supplementary file 1 [file antioxidants-12-01808-s001.zip]

Archive with 3 entries (3 files):
- Diapositiva6.TIF
- Diapositiva7.TIF
- Supplementary Materials_Martin-Grau.M_220823.pdf
